# Supplementary material for: Natural killer cell subset count and antigen‐stimulated activation in response to exhaustive running following adaptation to a ketogenic diet
Source: Exp Physiol. 2023 Feb 26;108(5):706–14. doi: 10.1113/EP090729 (PMC10988467; doi:10.1113/EP090729)
Supplement: Supplementary file 1 — Statistical Summary Document [file EPH-108-706-s002.xlsx]

## Sheet: Statistical Summary Table
Statistical Summary Document
Manuscript Title:	Natural Killer cell subset count and antigen-stimulated activation in response to exhaustive running following adaptation to a ketogenic diet
Authors:	David M Shaw, Lauren Keaney, Ed Maunder, Deborah Dulson
Animal model used, if applicable:	N/A
Underlying hypothesis:	We hypothesised that a KD would increase total NK cells and the CD56dim NK cell subset following exercise, including a transient increase in CD3-CD56+ NK cell activation (expression of CD69) following in vitro multi-antigen stimulation during recovery.
Definitions of ‘n’:	Number of participants
Study design:	Repeated measures crossover trial: 2 diets x 3 timepoints
Statistical summary table:
Experimental question number	Finding/ conclusion	Experimental location/variable	Mean value	Standard Deviation	n	Exact P value	Figure/table in which data are presented	Units	Data comparisons	Statistical test	Any other experimental factors	Comments
Multiple tests of the same question are shown in different rows		e.g. cortex vs cerebellum or genotype	(or other summary statistic)	(SD)	(value)	If P is considered significant against a stated confidence limit, authors may indicate this in bold.The exact value must be stated unless P is less than 0.0001, in which case < is permitted.			e.g. WT vs KO		e.g. subjects’ age or sex	e.g. observation
1. NK cell count	Diet x timepoint interaction	Blood	N/A	N/A	7	0.004475	Figure 1	x10^9 cells/L	Diet x timepoint interaction	Linear mixed effects model with a random intercept for participant	Models were adjusted for diet order	KD increased NK cell counts at post-exercise comared with the HD, which returned to pre-exercise and HD counts at 1-h post-exercise
			HD = 0.387, KD = 0.410	HD = 0.146, KD = 0.119	7	0.6613	Figure 1	x10^9 cells/L	HD vs KD, timepoint 1	Holm adjusted post-hoc t-test	Models were adjusted for diet order
			HD = 0.495, KD = 0.721	HD = 0.151, KD = 0.228	7	0.0004	Figure 1	x10^9 cells/L	HD vs KD, timepoint 2	Holm adjusted post-hoc t-test
			HD = 0.345, KD = 0.288	HD = 0.150, KD = 0.140	7	0.3502	Figure 1	x10^9 cells/L	HD vs KD, timepoint 3	Holm adjusted post-hoc t-test
2. CD3-CD56bright subset percentage of total lymphocytes	No diet x timepoint interaction, or main effect of diet or timepoint	Blood	N/A	N/A	7	0.4202, 0.2369 and 0.4021, respectively	Figure 2A	%	Diet x timepoint interaction, main effect of diet and main effect of timepoint, respectively	Linear mixed effects model with a random intercept for participant	Models were adjusted for diet order	N/A
3. CD3-CD56bright subset cell count	No diet x timepoint interaction, or main effect of diet or timepoint	Blood	N/A	N/A	7	0.5422, 0.1512 and 0.1037, respectively	Figure 2B	x10^6 cells/L	Diet x timepoint interaction, main effect of diet and main effect of timepoint, respectively	Linear mixed effects model with a random intercept for participant	Models were adjusted for diet order	N/A
4. CD3-CD56dim subset percentage of total lymphocytes	Main effect of timepoint	Blood	N/A	N/A	7	0.03252	Figure 2C	%	Main effect of timepoint	Linear mixed effects model with a random intercept for participant	Models were adjusted for diet order	No clear differences between timepoints
			Timepoint 1 = 17.6, timepoint 2 = 22.4	Timepoint 1 = 6.07, timepoint 2 = 6.11	7	0.0615	Figure 2C	%	Timepoint 1 vs 2	Holm adjusted post-hoc t-test
			Timepoint 2 = 22.4, timepoint 3 = 17.8	Timepoint 2 = 6.11, timepoint 3 = 4.75	7	0.0615	Figure 2C	%	Timepoint 2 vs 3	Holm adjusted post-hoc t-test
			Timepoint 1 = 17.6, timepoint 3 = 17.8	Timepoint 1 = 6.07, timepoint 3 = 4.75	7	0.9286	Figure 2C	%	Timepoint 1 vs 3	Holm adjusted post-hoc t-test
5. CD3-CD56dim subset cell count	Main effect of timepoint	Blood	N/A	N/A	7	<0.0001	Figure 2D	x10^6 cells/L	Main effect of timepoint	Linear mixed effects model with a random intercept for participant	Models were adjusted for diet order	Cell counts increased from pre-exercise to post-exercise, then declined from post-exercise to 1-h post-exercise, which were similar to pre-exercise counts
			Timepoint 1 = 260, timepoint 2 = 420	Timepoint 1 = 89, timepoint 2 = 153	7	0.0008	Figure 2D	x10^6 cells/L	Timepoint 1 vs 2	Holm adjusted post-hoc t-test
			Timepoint 2 = 420, timepoint 3 = 221	Timepoint 2 = 153, timepoint 3 = 82	7	0.0001	Figure 2D	x10^6 cells/L	Timepoint 2 vs 3	Holm adjusted post-hoc t-test
			Timepoint 1 = 260, timepoint 3 = 221	Timepoint 1 = 89, timepoint 3 = 82	7	0.3386	Figure 2D	x10^6 cells/L	Timepoint 1 vs 3	Holm adjusted post-hoc t-test
Unstimulated CD3-CD56+ cells expressing CD69	Main effect of timepoint	Blood	N/A	N/A	7	0.04891	Figure 3A	x10^6 cells/L	Main effect of timepoint	Linear mixed effects model with a random intercept for participant	Models were adjusted for diet order	Cell counts declined from post-exercise to 1-h-post exercise, but remained similar to pre-exercise counts
			Timepoint 1 = 19.1, timepoint 2 = 26.0	Timepoint 1 = 10.7, timepoint 2 = 16.6	7	0.3202	Figure 3A	x10^6 cells/L	Timepoint 1 vs 2	Holm adjusted post-hoc t-test
			Timepoint 2 = 26.0, timepoint 3 = 14.0	Timepoint 2 = 16.6, timepoint 3 = 7.9	7	0.0452	Figure 3A	x10^6 cells/L	Timepoint 2 vs 3	Holm adjusted post-hoc t-test
			Timepoint 1 = 19.1, timepoint 3 = 14.0	Timepoint 1 = 10.7, timepoint 3 = 7.9	7	0.3202	Figure 3A	x10^6 cells/L	Timepoint 1 vs 3	Holm adjusted post-hoc t-test
Unstimulated CD3-CD56+ expressing CD69 as a percentage of total CD3-CD56+ cells	No diet x timepoint interaction, or main effect of diet or timepoint	Blood	N/A	N/A	7	0.7579, 0.2403 and 0.5619, respectively	Figure 3B	%	Diet x timepoint interaction, main effect of diet and main effect of timepoint, respectively	Linear mixed effects model with a random intercept for participant	Models were adjusted for diet order	N/A
Stimulated CD3-CD56+ cells expressing CD69	No diet x timepoint interaction, or main effect of diet or timepoint	Blood	N/A	N/A	7	0.05458, 0.99948 and 0.25743, respectively	Figure 3C	x10^6 cells/L	Diet x timepoint interaction, main effect of diet and main effect of timepoint, respectively	Linear mixed effects model with a random intercept for participant	Models were adjusted for diet order	N/A
Stimulated CD3-CD56+ expressing CD69 as a percentage of total CD3-CD56+ cells	No diet x timepoint interaction, or main effect of diet or timepoint	Blood	N/A	N/A	7	0.16320 , 0.67620 and 0.07209, respectively	Figure 3D	%	Diet x timepoint interaction, main effect of diet and main effect of timepoint, respectively	Linear mixed effects model with a random intercept for participant	Models were adjusted for diet order	N/A
GMFI of CD69 expression on unstimulated CD3-CD56+ cells	No diet x timepoint interaction, or main effect of diet or timepoint	Blood	N/A	N/A	7	0.6746, 0.5042 and 0.5922, respectively	Figure 4A	AU	Diet x timepoint interaction, main effect of diet and main effect of timepoint, respectively	Linear mixed effects model with a random intercept for participant	Models were adjusted for diet order	N/A
GMFI of CD69 expression on stimulated CD3-CD56+ cells	No diet x timepoint interaction, or main effect of diet or timepoint	Blood	N/A	N/A	7	0.2327 , 0.2156 and 0.1551, respectively	Figure 4B	AU	Diet x timepoint interaction, main effect of diet and main effect of timepoint, respectively	Linear mixed effects model with a random intercept for participant	Models were adjusted for diet order	N/A
