# Supplementary material for: Natural killer cell subset count and antigen‐stimulated activation in response to exhaustive running following adaptation to a ketogenic diet
Source: Exp Physiol. 2023 Feb 26;108(5):706–14. doi: 10.1113/EP090729 (PMC10988467; doi:10.1113/EP090729)
Supplement: Supplementary file 2 — Raw Data [file EPH-108-706-s001.xlsx]

## Sheet: Sheet1
diet	timepoint	id	nk cell count	nk cell bright, % of lymphocytes	nk cell bright count	nk cell dim, % of lymphocytes	nk cell dim count	unstim CD69 + nk cell count	unstim CD69 + nk cells, % of nk cells	stim CD69 + nk cell count		unstim nk cell CD69 gmfi	stim nk cell CD69 gmfi
habit	1	1	0.477678	13.405	203.756	18.02	273.904	23.5018	4.92	38.0232	7.96	26.68	31.69
habit	1	2	0.309201	3.94272	78.4602	11.595	230.74	24.9525	8.07	46.0709	14.9	33.84	29.44
habit	1	3	0.527968	12.3078	184.618	22.89	343.35	0.316781	0.06	8.02511	1.52	11.65	15.93
habit	1	4	0.601288	9.00722	177.442	21.515	423.846	28.501	4.74	43.413	7.22	22.22	21.52
habit	1	5	0.277911	5.95955	72.7065	16.82	205.204	16.3133	5.87	39.1854	14.1	20.89	30.04
habit	1	7	0.29451	1.5373	22.8289	18.295	271.681	14.9022	5.06	33.6919	11.44	25.49	27.57
habit	1	8	0.223219	1.37177	17.833	15.799	205.387	7.5225	3.37	27.3667	12.26	21.99	26.41
habit	2	1	0.487759	12.045	186.39	19.475	301.365	15.462	3.17	27.5584	5.65	24.68	27.43
habit	2	2	0.415695	8.78184	144.081	16.555	271.614	25.0664	6.03	48.0959	11.57	25.67	28.4
habit	2	3	0.50341	14.7056	232.793	17.095	270.618	1.76194	0.35	29.0971	5.78	11.91	19.61
habit	2	4	0.724104	11.6273	271.485	19.385	452.619	42.5049	5.87	43.1566	5.96	25.01	22.5
habit	2	5	0.42341	3.94105	63.026	22.535	360.384	23.6686	5.59	71.1329	16.8	20.41	36.49
habit	2	7	0.268464	5.18956	80.8617	12.04	187.603	9.10094	3.39	17.6381	6.57	29.14	21.79
habit	2	8	0.642133	0	0	26.8258	642.133	12.7784	1.99	50.9853	7.94	20.66	27.33
habit	3	1	0.577189	11.535	193.988	22.785	383.183	17.4311	3.02	50.7926	8.8	23.38	27.3
habit	3	2	0.21007	3.15058	29.7182	19.12	180.352	13.3184	6.34	24.3471	11.59	24.64	33.29
habit	3	3	0.32495	10.4039	132.923	15.03	192.027	13.1929	4.06	0.649899	0.2	20	15.45
habit	3	4	0.531929	11.4273	200.695	18.86	331.233	34.203	6.43	61.0122	11.47	27.22	29.66
habit	3	5	0.203876	2.02738	23.6429	15.455	180.233	10.2346	5.02	47.1157	23.11	21.98	45.6125
habit	3	7	0.265721	5.19616	63.7275	16.47	201.994	9.61911	3.62	29.3356	11.04	22.6	28.09
habit	3	8	0.300043	0.922053	14.2944	17.51	271.455	10.3696	1.58	78.1659	11.91	22.56	45.07
keto	1	1	0.439909	1.1995	17.0329	29.78	422.876	24.8255	5.64333	101.003	22.96	25.87	26.5
keto	1	2	0.330755	10.1542	168.559	9.48	157.368	26.5584	7.72	42.4178	12.33	26.55	28.58
keto	1	3	0.580962	25.0358	347.997	16.76	232.964	26.2014	4.51	45.8379	7.89	23.04	25.35
keto	1	4	0.522033	18.1537	381.228	6.705	140.805	11.7457	2.25	28.8684	5.53	31.01	20.83
keto	1	5	0.338301	3.17366	37.7666	25.255	300.534	41.2389	12.19	60.2853	17.82	22.07	22.51
keto	1	7	0.422232	11.8994	166.592	18.26	255.64	10.1336	2.4	23.3072	5.52	21.76	21.04
keto	1	8	0.236484	6.03164	65.1418	15.865	171.342	11.3276	4.79	41.7867	17.67	25.34	41.28
keto	2	1	1.02191	0.399053	7.01657	28.7	504.634	32.0881	3.14	38.0152	3.72	26.55	24.3
keto	2	2	0.717457	3.01474	56.232	35.45	661.225	66.9387	9.33	64.2124	8.95	24.39	25.31
keto	2	3	0.717565	17.1609	291.796	25.04	425.769	43.6279	6.08	70.4649	9.82	22.83	25.2
keto	2	4	0.955107	8.51118	309.902	17.72	645.206	20.2483	2.12	33.2377	3.48	21.25	21.86
keto	2	5	0.376541	2.70796	32.4908	28.675	344.05	21.1616	5.62	34.1522	9.07	19.36	24.01
keto	2	7	0.752594	11.8105	260.542	22.305	492.053	19.3417	2.57	29.4264	3.91	23.88	23.6
keto	2	8	0.503543	12.8145	187.962	21.515	315.581	29.8098	5.92	34.4424	6.84	18.52	27.59
keto	3	1	0.318663	0.433226	4.75613	28.5931	313.907	14.1487	4.44	21.1911	6.65	27.49	19.66
keto	3	2	0.248599	5.25185	46.5094	22.82	202.089	19.6393	7.9	21.3298	8.58	25.06	25.25
keto	3	3	0.299584	14.3311	139.571	16.43	160.013	22.4389	7.49	37.2384	12.43	24.83	27.44
keto	3	4	0.536507	9.78019	264.537	10.055	271.97	15.7196	2.93	18.0266	3.36	24.3	24.38
keto	3	5	0.108917	1.57839	8.58777	18.44	100.329	2.69024	2.47	10.2164	9.38	18.68	26.08
keto	3	7	0.348531	9.29438	159.738	10.985	188.794	8.19049	2.35	22.306	6.4	21.38	25.42
keto	3	8	0.155526	6.63652	43.7973	16.93	111.728	4.8213	3.1	17.9321	11.53	23.51	33.92
